# Supplementary material for: RNA-Seq Analysis and Candidate Gene Mining of Gossypium hirsutum Stressed by Verticillium dahliae Cultured at Different Temperatures
Source: Plants (Basel). 2024 Sep 25;13(19):2688. doi: 10.3390/plants13192688 (PMC11479098; doi:10.3390/plants13192688)
Supplement: Supplementary file 1 [file plants-13-02688-s001.zip › Table S1.xlsx]

## Sheet: Sheet1
Table S1.All primers used in this study.
gene_id	F	R
GH_A05G0363	CGAAGAGAAGCGGAGGTTGAAG	TGGCTTGTTGCGGTCATTGAG
GH_A07G0019	CGGCAACGGCAAGTGTCAC	CGGAATGTCGGCGATCTTAGAAC
GH_A07G1621	GGAATTTCACCAGGGAAGAAGAGG	CGCCGCAATAGCAGACCATC
GH_A08G1451	CTCTGATGCTGTGCTGGATGC	ACATTGGCTTTGGTGGTAATCTCTC
GH_A09G0173	CGACGGCAAACAACTTCAAACG	GCTGCGACTGTTCCAGACTTTAC
GH_A09G2462	GTGCTAAGGGACTGGTCATGTTATC	GGAGAATAGTGAGGAAGCCATTGTC
GH_A09G2571	TCCAGACTGACTCACCACCTTATC	TCCAACTCACTCTCCACCACTTC
GH_A11G1273	GAGGAGGAGGCAGCGAACAG	CTTGGAGGATGGCGGAGACG
GH_A11G1942	GCAGTGGATAAGAACCGACAGAC	GCCAGCAATATACGACACAACAAC
GH_A12G0358	CGCTGGCAAGGAAGACATCTC	TGCAAGGATGAGGTCGAAGAGG
GH_D05G3216	AGCGTTGGTGCGGAGGAAG	GCCATCGGAGGAAAGGGACTG
GH_D06G2133	CGAATCCAATGCGTCCGTACC	ATTGAAGAAGGGCTTGATGAGTAGG
GH_D06G2430	AGGACAGCATCGTGAACATCATTG	CAAGAGGCAGCCATTCTAGTTGTAG
GH_D10G0905	GGTGGCATTAGGAAGTGGATGTG	GGCAGCATTGAAGTAGGTTGAGAG
GhUBQ7	GAAGGCATTCCACCTGACCAAC	CTTGACCTTCTTCTTCTTGTGCTTG
