# Supplementary material for: RNA-Seq Analysis and Candidate Gene Mining of Gossypium hirsutum Stressed by Verticillium dahliae Cultured at Different Temperatures
Source: Plants (Basel). 2024 Sep 25;13(19):2688. doi: 10.3390/plants13192688 (PMC11479098; doi:10.3390/plants13192688)
Supplement: Supplementary file 1 [file plants-13-02688-s001.zip › Table S2.xlsx]

## Sheet: Sheet1
Table S2. Summary statistics for RNA-seq analysis of G. hirsutum.
Sample	Raw Reads	Clean Reads	Clean Base(G)	Q20(%)	Q30(%)	GC Content(%)	Reads mapped
CK-1	45725386	44733526	6.71	97.9	93.96	44.75	0.9805
CK-2	48267190	47276136	7.09	97.93	93.97	44.57	0.9808
CK-3	55499066	54186014	8.13	98.09	94.33	45.07	0.983
T10℃-1	49777304	48850360	7.33	97.88	93.83	43.65	0.9794
T10℃-2	47548748	46580558	6.99	97.93	93.94	43.67	0.9803
T10℃-3	46702082	45930132	6.89	97.96	94.06	43.69	0.9805
T15℃-1	44932034	44043486	6.61	97.99	94.09	43.64	0.9811
T15℃-2	43702536	42937706	6.44	97.98	94.06	43.81	0.9811
T15℃-3	42780694	41966160	6.29	97.97	94	43.77	0.9818
T20℃-1	46069162	45219676	6.78	97.93	93.86	43.72	0.9815
T20℃-2	45445976	44695978	6.7	97.91	93.83	43.69	0.981
T20℃-3	48198522	47391016	7.11	97.84	93.69	43.64	0.98
T25℃-1	45938078	45052372	6.76	98	94.02	43.87	0.9819
T25℃-2	53752480	52842766	7.93	97.56	92.98	43.78	0.9786
T25℃-3	45435804	44636480	6.7	97.93	93.87	43.85	0.9817
T30℃-1	46009516	45240662	6.79	97.84	93.67	43.78	0.9796
T30℃-2	45593566	44765704	6.71	97.85	93.72	43.57	0.9799
T30℃-3	42998686	42283246	6.34	97.81	93.6	43.56	0.9798
